# Supplementary material for: Verification of the Relationship between Redox Regulation of Thioredoxin Target Proteins and Their Proximity to Thylakoid Membranes
Source: Antioxidants (Basel). 2022 Apr 13;11(4):773. doi: 10.3390/antiox11040773 (PMC9032623; doi:10.3390/antiox11040773)
Supplement: Supplementary file 1 [file antioxidants-11-00773-s001.zip]

Archive with 1 entries (1 files):
- antioxidants-1638113-supplementary.pdf
